# Supplementary material for: Exposure to Chinese Famine during Early Life Increases the Risk of Fracture during Adulthood
Source: Nutrients. 2022 Mar 3;14(5):1060. doi: 10.3390/nu14051060 (PMC8912709; doi:10.3390/nu14051060)
Supplement: Supplementary file 1 [file nutrients-14-01060-s001.zip]

Archive with 1 entries (1 files):
- nutrients-1606432-supplementary.pdf
